# Supplementary material for: Identification of the miRNA-mRNA regulatory pathways and a miR-21-5p based nomogram model in clear cell renal cell carcinoma
Source: PeerJ. 2020 Nov 4;8:e10292. doi: 10.7717/peerj.10292 (PMC7648458; doi:10.7717/peerj.10292)
Supplement: Supplemental Information 1 — The list of 26 key DEMs and the expression data from the extracted datasets ( GSE71302, GSE16441, GSE116251). The normal samples were highlighted in yellow to distinguish from the tumor samples, and the expression profiles from GSE116251 were log2 normalized in accordance with data from the other two datasets. [file peerj-08-10292-s001.xlsx]

## Sheet: General information
Interactions of microarrays	Numbers of miRNAs in the interactions	Names of miRNAs in the interactions
GSE16441 GSE71302	23	hsa-miR-146a
		hsa-miR-342-3p
		hsa-miR-34a*
		hsa-miR-21*
		hsa-miR-124
		hsa-miR-155
		hsa-miR-21
		hsa-miR-210
		hsa-miR-34b*
		hsa-miR-532-3p
		hsa-miR-15a
		hsa-miR-200c
		hsa-miR-363
		hsa-miR-452
		hsa-miR-362-3p
		hsa-miR-362-5p
		hsa-miR-136
		hsa-miR-141
		hsa-miR-532-5p
		hsa-miR-181c
		hsa-miR-342-5p
		hsa-miR-224
		hsa-miR-34a
GSE116251 GSE71302	2	hsa-miR-509-3p
		hsa-miR-508-3p
GSE116251 GSE16441	1	hsa-miR-142-3p

## Sheet: GSE71302
ID_REF	GSM1831924	GSM1831926	GSM1831928	GSM1831930	GSM1831932	GSM1831923	GSM1831925	GSM1831927	GSM1831929	GSM1831931
hsa-miR-124	4.93826	4.70744	4.72023	3.81719	3.8755	2.95105	2.04704	2.16617	0.0507446	0.190314
hsa-miR-136	4.407	4.4612	4.42339	4.34753	3.94357	3.36037	2.72658	3.00876	3.83028	3.12611
hsa-miR-141	8.51385	8.21188	8.51385	8.94891	7.9976	1.44858	2.57691	1.78598	1.24157	1.6315
hsa-miR-146a	7.22654	7.22654	7.33324	7.00731	7.36869	8.83559	8.35259	8.21188	9.51016	7.83147
hsa-miR-155	5.50466	4.93826	6.03896	5.23066	6.27712	9.46019	6.67945	7.83147	7.9976	9.11005
hsa-miR-15a	10.2988	10.6392	10.5665	10.3712	10.5252	11.8831	11.6955	11.6532	11.1587	11.6532
hsa-miR-181c	4.99319	5.09552	5.02922	5.09552	4.93826	6.1784	6.60095	7.12978	5.41641	6.55677
hsa-miR-200c	8.70792	8.45851	8.55337	8.5909	8.16416	1.43412	2.69179	1.48679	1.29861	2.35959
hsa-miR-21	13.4945	13.9002	14.8412	14.2068	14.8412	15.9713	15.9713	15.9713	15.9713	15.9713
hsa-miR-21*	4.01537	5.2811	4.93826	4.24661	6.36422	6.55677	6.72819	6.77447	6.81239	6.91395
hsa-miR-210	6.10534	5.75052	5.93078	7.10635	5.47082	11.6955	10.7732	11.256	8.33624	10.732
hsa-miR-224	2.27596	2.34006	2.79959	3.80812	4.87359	6.05655	6.77447	7.39167	6.43615	8.55337
hsa-miR-342-3p	8.12364	7.9976	8.48391	8.25618	8.28867	8.97254	9.22976	9.11005	9.61969	9.73238
hsa-miR-342-5p	3.23995	2.58924	3.42433	2.93748	3.6763	4.91525	4.72023	5.07498	4.78848	5.25507
hsa-miR-34a	8.68214	8.97254	9.152	9.91498	8.94891	11.8398	11.7672	11.2109	11.0892	11.8398
hsa-miR-34a*	2.25469	2.13775	2.37705	3.36037	2.48707	5.61092	5.62995	4.91525	4.75065	5.99315
hsa-miR-34b*	5.23066	5.3683	5.55095	6.34078	5.90591	8.55337	8.38348	7.87963	7.537	9.08765
hsa-miR-362-3p	8.08278	7.47813	7.9028	7.66249	7.39167	6.49858	6.85099	6.67945	5.32999	6.21492
hsa-miR-362-5p	7.67515	7.33324	7.36869	6.85099	6.72819	6.13783	6.29721	6.21492	4.84448	5.68953
hsa-miR-363	9.57016	8.38348	9.27639	8.55337	8.25618	7.1912	7.42156	6.57654	6.1784	5.76872
hsa-miR-452	2.89969	3.47344	3.04884	3.83028	3.4152	4.34753	5.61092	7.00731	5.21778	7.00731
hsa-miR-508-3p	3.08346	3.1913	4.70744	2.52005	1.78598	0.0822307	0.11855	0.0700703	0.000727	0.190314
hsa-miR-509-3p	2.88559	3.25357	4.3014	2.9297	2.67941	0.0822307	0.11855	0.0700703	0.000727	0.190314
hsa-miR-532-3p	7.42156	7.10635	7.26121	6.81239	6.62758	5.85302	5.93078	5.89284	4.53383	5.39986
hsa-miR-532-5p	8.31216	8.04033	8.06111	7.537	7.42156	6.38098	6.55677	6.46513	5.47082	6.02418

## Sheet: GSE16441
ID_REF	GSM413288	GSM413289	GSM413290	GSM413291	GSM413292	GSM413293	GSM413294	GSM413295	GSM413296	GSM413297	GSM413298	GSM413299	GSM413300	GSM413301	GSM413302	GSM413303	GSM413304	GSM413271	GSM413272	GSM413273	GSM413274	GSM413275	GSM413276	GSM413277	GSM413278	GSM413279	GSM413280	GSM413281	GSM413282	GSM413283	GSM413284	GSM413285	GSM413286	GSM413287
hsa-miR-146a	5.56	5.18	5.59	6.93	6.8	4.83	7.16	6.18	4.35	6.54	7.29	3.52167	7.14	5.89	3.58333	6.12	6.35	7.06	7.3	6.92	6.48	7.7	7.38	6.97	8.64	7.66	7.95	9.69	8.74	7.42	6.9	9.25	7.84	7.73
hsa-miR-181c	4.07	4.92	4.16	6.56	5.11	3.69	6.26	4.7	4.066	5.22	6.59	2.16	5.48	4.31	1.96	5.34	5.25	6.03	5.74	5.5	7.61	6.39	3.76	4.43	5.21	6.62	7.27	6.86	6.51	4.54	4.85	6.23	6.17	7.45
hsa-miR-141	9.01	9.42	9.28	10.51	8.87	5.32	9.75	9.33	8.27	9.94	10.92	2.5	9.37	8.73	2.34	9.64	9.33	2.64	3.54	3.04	2.81	3.66	2.12	3.98	4.26	2.72	7.62	4.03	4.26	2.94	3.01	4.42	3.28	3.97
hsa-miR-363	8.46	7.98	8.68	9.85	8.61	5.8	8.72	8.98	6.89	9.56	10.61	5.65	9.08	8.23	5.21	9.62	8.99	6.53	6.1	5.49	5.09	6.01	7.15	6.67	8.33	5.34	7.88	8.24	8.21	4.98	7.49	7.33	9.49	6.86
hsa-miR-21	13.29	12.31	12.92	13.99	13.75	12.09	15.57	13.32	12.61	13.66	13.42	4.72	14.13	14.49	4.73	13.51	13.49	14.96	15.21	14.03	16.55	15.62	15.38	16.79	15.81	14.62	15.37	16.63	15.44	14.95	15.9	16	15.75	16.14
hsa-miR-210	5.47	6.62	5.91	8.09	6.11	4.42	6.43	6.39	4.72	6.2	8.82	3.78	6.12	5.97	4.36	6.38	6.69	10.93	10.75	10.59	11.41	11.58	8.93	10.76	11.12	11.19	11.26	12.26	11.06	9.71	11.1	11.37	10.17	10.65
hsa-miR-136	6.95	5.52	5.7	6.99	6.86	4.89	7.27	6.06	6.93	6.17	5.56	4.28833	6.88	6.5	4.55667	7.1	5.29	5.63	3.19	5.13	4.72	5.6	3.5	2.21	5.49	4.2	7.21	4.61	3.84	3.83	3.8	5.98	4.8	4.25
hsa-miR-34a	8.89	9.07	8.49	10.15	9.52	8.8	10.6	9.62	7.75	9.51	10.23	6.46	9.88	9.07	6.14	9.82	9.27	10.62	11.76	10.72	12.12	12.8	10.44	10.6	12.08	11.7	12.11	12.43	12.03	10.21	11.44	12.17	11.92	12.1
hsa-miR-224	3.171	2.05	3.54889	3.34	6.63	6.19	3.99	3.77	3.2	1.92	4.04	2.2425	2.69	2.98	2.77	2.47	2.04	4.41	5.25	4.02	6.32	6.67	4.59	5.58	5.1	5.11	4.75	7.31	6.02	3.32	5.32	6.09	4.87	5.55
hsa-miR-200c	7.25	7.77	7.7	9.04	7.36	5.13	8.17	7.85	6.27	8.36	9.54	5.46	7.72	6.98	5.32	7.92	8.29	4.791	2.09	3.77286	4.31778	1.92	3.61111	2.26	2.22	3.36571	6.02	2.78	2.25	3.31	3.41375	2.1	1.7	2.27
hsa-miR-155	2.98	3.72	3.51	5.24	4.43	4.42	5.82	4.09	3.91667	4.46	5.46	1.97	5.48	4.2	2.72	4.28	4.27	6.37	7.15	6.24	6.56	5.94	9.05	8.22	9.42	5.52	5.88	8.6	9.27	8.11	4.97	8.73	6.86	7.54
hsa-miR-362-3p	7.34	7.97	7.67	9.33	7.76	4.28	8.22	8.1	6.04	8.27	9.78	4.573	7.83	7.46	5.2575	8.56	8.01	6.23	7.03	5.02	6.73	6.95	4.41	5.58	7.48	5.86	7.46	6.99	7.72	6.2	6.29	8	6.61	6.45
hsa-miR-342-5p	2.47	2.45	2.53	4	3.84	2.98	4.57	3.16	3.045	3.64	3.79	1.91	4.34	2.58	2.52	3.46	3.66	3.97	4.17	3.96	4.38	4.84	4.65	4.02	5.8	3.64	5.33	5.15	5	3.57	3.38	5.02	4.91	5.12
hsa-miR-342-3p	7.13	7.08	7.47	8.38	8.39	7.62	9.09	7.75	6.17	8.08	8.49	4.52	8.47	7.21	4.88	8.03	8	8.77	8.92	8.77	8.75	9.13	8.99	8.37	9.94	8.05	9.39	9.5	9.48	8.14	8.16	9.6	9.07	9.39
hsa-miR-532-3p	6.08	6.61	6.73	7.5	6.39	4.55	6.97	6.7	5.15	6.9	8.54	5.78	6.52	6.21	6.38	7.12	6.88	4.78	5.94	4.48	4.74	4.85	3.74	3.58	5.3	3.59	5.54	5.73	5.83	4.73	4.85	6.15	5.09	4.64
hsa-miR-21*	5.51	4.2	4.79	7.8	6.06	4.54	8.2	5.43	4.37	5.8	5.83	3.3375	7.86	6.92	3.078	6.03	5.42	6.68	7	7.04	8.18	8.03	6.94	8.95	7.08	5.71	8.23	8.58	7.43	5.97	8.2	8.57	7.17	8.29
hsa-miR-34a*	2.2325	1.76	2.45111	3.01	2.33	2.57	2.89	1.99	6.0683	1.68	3.54	2.09	2.3	2.42	3.175	2.51	2.05	3.14	4.38	3.21	4.7	5.52	2.86	3.42	4.67	4.49	4.75	5.49	4.73	2.8	4.22	5.26	4.78	4.72
hsa-miR-142-3p	8.6	7.98	8.17	10.03	9.8	8	11.07	8.77	7.86	9.53	10.27	5.969	11.16	10.29	6.49556	8.82	8.39	10.41	11.43	10.04	10.42	9.89	12.02	11.82	12.98	9.98	10.72	12.2	11.79	12.02	10.83	12.9	12.7	11.64
hsa-miR-362-5p	6.45	7.01	6.93	8.06	6.63	4.88	7.37	6.99	5.26	7.25	8.91	4.79	6.73	6.55	4.44	7.51	7.19	5.38	5.97	5.07	5.58	5.49	4.39	4.35	6	4.33	5.81	6.55	6.34	4.83	5.33	6.87	5.81	5.41
hsa-miR-452	2.27	2.77	3.18222	3.85	5.57	5.88	4.5	3.46	3.045	2.35	4.2	1.925	3.01	2.68	2.43333	3.03	2.93	4.46	4.14	4.37	5.9	5.81	3.92	3.11	5.15	4.4	4.58	5.78	4.98	2.68	3.3	4.83	3.6	4.52
hsa-miR-532-5p	6.99	7.46	7.72	8.56	7.54	5.5	8.13	7.85	5.86	8.04	9.41	4.82	7.49	7.06	4.63	8.12	7.84	5.81	6.79	5.38	5.92	5.9	4.72	4.84	6.63	4.87	6.76	7	7.06	5.43	5.95	7.44	6.18	5.7
hsa-miR-34b*	4.44	4.59	3.68	5.8	5.13	4.47	6.22	5.04	3.19	5.25	6.44	3.81667	5.73	4.9	2.36	5.56	4.68	6.22	7.35	6.25	7.56	8.14	6.3	6.32	7.6	7.36	7.69	8.59	7.44	5.94	6.93	8.35	7.36	7.41
hsa-miR-15a	9.5	9.56	9.56	10.78	10.5	8.96	10.82	10.07	8.39	10.34	11.38	3.44	10.65	9.52	3.14	10.44	10.11	11.4	11.84	10.57	10.85	11.98	10.9	11.3	11.76	11.16	11.59	12.54	12.38	10.38	11.06	12.46	12.28	11.88
hsa-miR-124	4.1	2.77	4.75	2.77	5.21	2.26	3.93	4.71	3.36	5.5	3.67	1.84	3.773	3.56	2.37	5.19	4.6	0.77	2.71	2.97571	2.807	2.23	2.20889	2.3	1.98	1.88	3.06	3.06	4.82	2.69	0.91	3.02	1.12	2.15

## Sheet: GSE116251
ID_REF	GSM3219640	GSM3219641	GSM3219642	GSM3219643	GSM3219644	GSM3219645	GSM3219646	GSM3219647	GSM3219648	GSM3219649	GSM3219650	GSM3219651	GSM3219652	GSM3219653	GSM3219654	GSM3219655	GSM3219656	GSM3219657	GSM3219622	GSM3219623	GSM3219624	GSM3219625	GSM3219626	GSM3219627	GSM3219628	GSM3219629	GSM3219630	GSM3219631	GSM3219632	GSM3219633	GSM3219634	GSM3219635	GSM3219636	GSM3219637	GSM3219638	GSM3219639
hsa-miR-142-3p	9.20667	10.0026	8.70653	9.73671	10.939	9.33793	8.98279	5.68089	9.04944	10.1099	10.4323	9.73946	9.27591	9.112	8.61633	8.75449	11.8236	10.2842	12.2767	10.0486	11.9247	10.8659	12.7614	11.2872	10.9554	12.3194	12.14	12.34	14.0274	12.3101	11.2479	9.96711	7.64803	12.0048	12.1166	10.9964
hsa-miR-508-3p	4.11603	4.53232	1.20163	4.86641	2.29866	2.49313	5.40395	6.09592	4.77452	6.6792	5.9486	5.51191	6.28207	1.9486	3.25852	4.84248	4.9905	1.96717	2.51854	2.29572	3.05832	3.17473	0.189034	2.17632	3.46205	4.71699	3.78973	4.82883	5.82883	5.85624	3.6427	4.74578	3.848	2.99277	2.40871	1.72683
hsa-miR-509-3p	3.49442	4.75489	1.20163	4.18824	2.12763	1.22651	6.01257	6.68089	4.2891	5.15583	6.53356	5.69237	5.71699	2.10098	3.58015	5.17951	4.49761	2.38128	2.25399	2.29572	1.47508	3.91169	1.77821	2.76129	4.4614	4.45418	5.24982	3.60644	5.4663	4.27128	3.3799	3.00899	3.26303	1.18903	2.9241	1.9486
