# Supplementary material for: Identification of the miRNA-mRNA regulatory pathways and a miR-21-5p based nomogram model in clear cell renal cell carcinoma
Source: PeerJ. 2020 Nov 4;8:e10292. doi: 10.7717/peerj.10292 (PMC7648458; doi:10.7717/peerj.10292)
Supplement: Table S3 — In this table, each sheet represents the detection of expressions of the five key microRNAs in 15 pairs of ccRCC samples and matched adjacent normal kidney tissues ( n = 30) from patients who received radical nephrectomy from January 2017 to March 2018 in Shengjing Hospital of China Medical University. All sheets were labeled by their corresponding miRNAs respectively. [file peerj-08-10292-s004.xlsx]

## Sheet: miR-532-5p
id	Tumor	Normal
1	1.4309	1.9882
2	6.6124	9.0109
3	0.7636	4.4383
4	2.2918	6.4173
5	5.4122	3.3188
6	8.8151	9.9548
7	3.3183	13.5456
8	3.3807	7.4259
9	2.2917	3.7062
10	7.7627	5.4371
11	5.5149	11.9947
12	9.2652	7.4324
13	1.1757	1.8716
14	4.4744	10.9948
15	7.7829	6.8937

## Sheet: miR-342-5p
id	Tumor	Normal
1	4.4418	3.7146
2	4.7226	3.0369
3	3.1031	1.5245
4	3.8322	2.5279
5	5.2156	2.3253
6	5.1173	2.3138
7	4.3883	1.4017
8	4.4179	3.2238
9	3.0948	3.7071
10	4.2227	4.2124
11	4.1811	2.1416
12	4.1854	2.1473
13	3.3348	3.9484
14	6.5109	3.1936
15	2.4756	4.1125

## Sheet: miR-142-3p
id	Tumor	Normal
1	11.3411	2.9821
2	9.7809	6.5554
3	15.1223	3.4101
4	7.4445	8.7861
5	8.2109	2.3105
6	5.9954	0.8101
7	12.3201	4.4931
8	18.8111	5.5832
9	4.4895	5.0354
10	10.0109	7.4433
11	7.791	1.2386
12	4.3801	5.1494
13	9.9181	6.6383
14	14.4143	4.8905
15	9.0117	7.3362

## Sheet: miR-21-5p
id	Tumor	Normal
1	8.1403	3.1105
2	9.1271	4.0348
3	13.1063	2.4264
4	3.2825	3.6902
5	11.2127	3.137
6	8.1137	5.3148
7	7.3365	6.4082
8	5.0158	7.2215
9	8.1972	3.0771
10	4.1381	4.214
11	11.2138	2.1458
12	6.4349	3.2461
13	4.1505	3.2218
14	8.3105	4.5648
15	10.3446	4.2761
