# Supplementary material for: Identification of the miRNA-mRNA regulatory pathways and a miR-21-5p based nomogram model in clear cell renal cell carcinoma
Source: PeerJ. 2020 Nov 4;8:e10292. doi: 10.7717/peerj.10292 (PMC7648458; doi:10.7717/peerj.10292)
Supplement: Table S4 — Based on the results of univariate and multivariate cox regression analyses of clinicopathological characteristics (age, stage, grade, etc.) and four prognostic key DEMs which were screened by overall survival analysis, we found that only miR-21-5p presented significant results in both univariate and multivariate analyses, in this table, sheet 1 and sheet 2 showed the results of univariate and multivariate cox analyses respectively. [file peerj-08-10292-s005.xlsx]

## Sheet: uniCox
id	HR	HR.95L	HR.95H	pvalue
age	1.03315	1.01923	1.04725	2.44656e-06
gender	0.89974	0.650835	1.24384	0.522565
grade	2.30815	1.86089	2.8629	2.71422e-14
stage	1.89985	1.65363	2.18273	1.27911e-19
T	1.94661	1.63853	2.31262	3.52589e-14
M	4.24267	3.07059	5.86214	1.94115e-18
hsa-miR-21-5p	0.847908	0.722019	0.995747	0.0442267

## Sheet: multiCox
id	HR	HR.95L	HR.95H	pvalue
age	1.03639	1.02069	1.05235	4.49e-06
gender	0.972187	0.698745	1.35264	0.86706
grade	1.51135	1.18468	1.92811	0.000887823
stage	1.71672	1.08913	2.70594	0.0199283
T	0.860534	0.568289	1.30307	0.47801
M	1.32184	0.667944	2.61587	0.42302
`hsa-miR-21-5p`	0.798531	0.669892	0.951873	0.0120623
